# Supplementary material for: Comparing somatic mutation-callers: beyond Venn diagrams
Source: BMC Bioinformatics. 2013 Jun 10;14:189. doi: 10.1186/1471-2105-14-189 (PMC3702398; doi:10.1186/1471-2105-14-189)
Supplement: Additional file 2 — Details of the individual mutations that were detected by a single caller only or missed by a single caller only, among those detected within the 76 genes from 16 LUSC exome-seq pairs. The details include the validation status, detection status based on the four callers, and the signed GATK quality score, sequencing depth, variant allele fraction, measurement of strand bias in the deep-seq, exome-seq and RNA-seq data. [file 1471-2105-14-189-S2.csv]

MutationID	ref	alt	tumorVAF	Validation_Status	Mutation_Set	Tumor_SignedGATK_DeepSeq	Normal_SignedGATK_DeepSeq	Tumor_SignedGATK_ExomeSeq	Normal_SignedGATK_ExomeSeq	Tumor_Depth_RNAseq	Tumor_Depth_DeepSeq	Normal_Depth_DeepSeq	Tumor_Depth_ExomeSeq	Normal_Depth_ExomeSeq	Tumor_VAF_RNAseq	Tumor_VAF_DeepSeq	Normal_VAF_DeepSeq	Tumor_VAF_ExomeSeq	Normal_VAF_ExomeSeq	Tumor_Sbias_RNAseq	Tumor_Sbias_DeepSeq	Normal_Sbias_DeepSeq	Tumor_Sbias_ExomeSeq	Normal_Sbias_ExomeSeq
Mutation-1	G	C	1	Non-somatic	Caller D only	8461.13	8766.74	7891.88	8744.42	26	485	384	269	385	1	1	1	1	1	0.88	0.74	0.72	0.97	0.98
Mutation-2	C	A	0.85	Somatic	All but Caller D	6914.57	-749.26	7136.92	-728.17	0	340	633	408	575	-1	0.82	0	0.85	0	-1	0.45	-1	0.48	-1
Mutation-3	T	A	0.85	Somatic	All but Caller A	7749.87	-748.96	2551.01	-400.05	219	355	476	97	138	0.99	0.86	0	0.85	0	0.55	0.64	-1	0.78	-1
Mutation-4	T	C	0.84	Somatic	All but Caller B	7966.25	-749.07	4297.24	-679.83	3	357	530	136	239	1	0.84	0	0.84	0	0.67	0.56	-1	0.56	-1
Mutation-5	C	A	0.68	Somatic	All but Caller A	6373.89	-737.25	3924.53	-571.78	472	276	465	175	208	0.97	0.79	0	0.68	0	0.68	0.47	0.5	0.38	-1
Mutation-6	A	T	0.68	Somatic	All but Caller A	5125.14	-697.64	1626.07	-620.93	7	321	1095	90	245	1	0.63	0	0.68	0	0.71	0.7	0	0.66	1
Mutation-7	G	C	0.66	Non-somatic	Caller D only	6303.2	4771.99	5310.83	4144.22	117	284	430	195	440	0.92	0.68	0.5	0.66	0.44	0.74	0.75	0.73	0.98	0.99
Mutation-8	G	C	0.62	Somatic	All but Caller B	4854.68	-409.16	1857.39	-322.5	439	277	143	91	108	0.94	0.59	0	0.62	0	0.55	0.36	-1	0.05	-1
Mutation-9	C	A	0.55	Somatic	All but Caller D	4948.8	-761.33	4166.07	-709.99	0	819	954	399	352	-1	0.58	0	0.55	0	-1	0.44	0	0.4	-1
Mutation-10	C	T	0.51	Somatic	Caller D only	4430.34	-513.87	2345.3	-373.1	0	278	188	126	115	-1	0.47	0	0.51	0	-1	0.71	-1	0.56	-1
Mutation-11	A	C	0.5	Non-somatic	Caller A only	-733.95	-724.96	-20.46	-66.02	0	1030	493	14	12	-1	0	0	0.5	0	-1	0	-1	0	-1
Mutation-12	G	C	0.5	Somatic	All but Caller A	4619.34	-692.23	1909.02	-355.46	0	340	259	131	127	-1	0.51	0.01	0.5	0	-1	0.65	0.5	0.42	-1
Mutation-13	G	A	0.47	Non-somatic	Caller D only	3122.28	4017.02	2267.2	4514.4	36	495	720	165	416	0.39	0.46	0.52	0.47	0.52	0.57	0.38	0.42	0.21	0.27
Mutation-14	A	T	0.41	Somatic	Caller A only	2108.72	-204.45	238.28	-117.25	0	124	67	22	37	-1	0.6	0	0.41	0	-1	0.13	-1	0	-1
Mutation-15	A	C	0.38	Somatic	All but Caller B	1996.25	-652.82	2301.96	-586.68	48	400	415	194	175	0.58	0.31	0	0.38	0	0.43	0.37	-1	0.34	-1
Mutation-16	G	T	0.35	Somatic	All but Caller A	2964.92	-556.46	470.91	-303.86	0	342	206	63	101	-1	0.42	0	0.35	0	-1	0.56	-1	0.68	-1
Mutation-17	A	G	0.31	Somatic	All but Caller C	1487.09	-718.99	1410.05	-559.55	38	382	281	169	195	0.5	0.27	0	0.31	0	0.58	0.49	-1	0.57	-1
Mutation-18	A	G	0.31	Somatic	All but Caller C	1103.52	-508.44	295.75	-162.38	0	112	182	39	57	-1	0.36	0	0.31	0	-1	0.6	-1	0.58	-1
Mutation-19	C	A	0.3	Somatic	All but Caller A	1911.11	-746.27	2066.77	-724.49	0	518	537	315	275	-1	0.33	0	0.3	0.01	-1	0.48	-1	0.59	1
Mutation-20	C	T	0.27	Somatic	All but Caller B	1630	-605.22	516.61	-204.94	0	211	219	81	62	-1	0.3	0	0.27	0	-1	0.11	-1	0.09	-1
Mutation-21	C	A	0.27	Somatic	All but Caller B	1764.6	-716.21	780.95	-390.47	0	275	251	128	132	-1	0.3	0	0.27	0.01	-1	0.1	-1	0.06	0
Mutation-22	C	G	0.24	Somatic	All but Caller B	1146.89	-622.92	336.99	-433.32	0	257	222	50	141	-1	0.18	0	0.24	0	-1	0.85	-1	0.92	-1
Mutation-23	C	T	0.24	Somatic	Caller A only	843.6	-688.69	286.95	-360.92	48	201	274	55	110	0.54	0.21	0	0.24	0	0.38	0.21	-1	0	-1
Mutation-24	C	G	0.24	Somatic	All but Caller A	1528.57	-764.29	536.53	-499.52	1	533	746	95	172	0	0.23	0	0.24	0	-1	0.58	-1	0.52	-1
Mutation-25	G	T	0.23	Somatic	Caller D only	1247.53	-686.16	1127.22	-689.13	0	389	461	211	240	-1	0.24	0	0.23	0	-1	0.38	0.5	0.12	-1
Mutation-26	C	T	0.23	Somatic	All but Caller A	838.79	-724.85	818.38	-372.96	79	881	707	165	119	0.51	0.18	0	0.23	0	0.35	0.63	1	0.37	-1
Mutation-27	G	A	0.23	Somatic	All but Caller A	455.96	-731.09	596.34	-306.78	250	530	429	120	96	0.4	0.15	0	0.23	0	0.43	0.36	-1	0.32	-1
Mutation-28	C	T	0.21	Non-somatic	Caller B only	40.97	95.38	226.32	-80.66	2	48	30	81	31	0.5	0.17	0.27	0.21	0.03	0	0.62	0.62	0.53	1
Mutation-29	C	T	0.21	Somatic	All but Caller A	1088.43	-613.86	724.43	-493.44	0	269	209	175	178	-1	0.21	0	0.21	0	-1	0.38	-1	0.36	-1
Mutation-30	G	T	0.2	Somatic	All but Caller A	1405.56	-773.33	1083.78	-740.23	1	530	393	312	329	0	0.25	0	0.2	0	-1	0.41	-1	0.87	1
Mutation-31	C	T	0.2	Somatic	All but Caller A	1065.84	-699.78	449.25	-348.94	207	666	558	117	116	0.5	0.19	0	0.2	0	0.51	0.74	1	0.65	-1
Mutation-32	C	G	0.18	Somatic	All but Caller D	1040.31	-743.3	722.53	-689.1	0	736	491	630	337	-1	0.17	0	0.18	0	-1	0.73	-1	0.8	-1
Mutation-33	G	T	0.17	Somatic	All but Caller C	626.26	-668.5	716.16	-584.63	0	334	497	184	188	-1	0.14	0.01	0.17	0.01	-1	0.73	1	0.81	1
Mutation-34	G	T	0.17	Somatic	All but Caller B	348.45	-674.04	250.46	-343.01	15	262	316	78	113	0.8	0.13	0	0.17	0	0.17	0.37	-1	0.31	-1
Mutation-35	C	A	0.17	Somatic	All but Caller A	1020.44	-421.24	417.88	-231.65	0	219	142	142	75	-1	0.23	0	0.17	0	-1	0.3	-1	0.12	-1
Mutation-36	G	T	0.16	Somatic	All but Caller C	421.24	-722.21	481.93	-460.32	0	505	370	180	166	-1	0.13	0	0.16	0	-1	0.23	-1	0.45	-1
Mutation-37	C	T	0.16	Somatic	Caller B only	678.74	-746.13	451.87	-713.21	31	798	792	506	435	0	0.18	0	0.16	0	-1	0.22	-1	0.17	-1
Mutation-38	C	T	0.16	Somatic	Caller B only	654.79	-746.24	499.77	-722.99	28	735	734	457	404	0	0.17	0	0.16	0	-1	0.22	-1	0.14	-1
Mutation-39	G	A	0.16	Somatic	Caller D only	223.73	-376.09	296.4	-529.62	1	109	132	118	194	0	0.15	0	0.16	0	-1	0.12	-1	0.58	-1
Mutation-40	C	T	0.15	Somatic	Caller D only	941.49	-702.15	382.09	-782.4	19	570	503	390	318	0	0.2	0	0.15	0	-1	0.82	1	0.95	-1
Mutation-41	G	T	0.15	Somatic	All but Caller B	665.14	-693.29	407.76	-570.02	1	392	515	178	203	0	0.15	0	0.15	0	-1	0.54	1	0.19	0
Mutation-42	C	A	0.15	Somatic	Caller A only	473.85	-529.6	65.77	-207.58	0	185	180	55	67	-1	0.17	0	0.15	0	-1	0.06	-1	0	-1
Mutation-43	T	C	0.14	Somatic	All but Caller B	463.48	-505.43	100.28	-382.08	0	181	175	100	129	-1	0.17	0	0.14	0	-1	0.13	-1	0.14	-1
Mutation-44	C	G	0.14	Non-somatic	All but Caller B	60.23	-710.16	282.88	-532.62	51	580	625	135	197	0.1	0.08	0	0.14	0	0.2	0.26	-1	0.47	-1
Mutation-45	G	A	0.14	Somatic	All but Caller B	356.47	-430.19	94.98	-342.97	109	196	140	66	112	0.14	0.14	0	0.14	0	0.4	0.11	-1	0.11	-1
Mutation-46	G	T	0.13	Somatic	All but Caller B	578.09	-698.02	258	-198.52	2	186	303	86	63	0	0.18	0	0.13	0	-1	0.88	-1	0.55	-1
Mutation-47	C	T	0.13	Somatic	Caller A only	135.14	-373.1	113.17	-117.28	0	175	125	62	30	-1	0.11	0	0.13	0	-1	0.58	-1	1	-1
Mutation-48	G	A	0.13	Non-somatic	All but Caller B	-54.73	-671.03	351.5	-435.45	0	281	279	208	163	-1	0.08	0	0.13	0	-1	0.65	-1	0.43	-1
Mutation-49	C	A	0.13	Somatic	All but Caller B	652.24	-677.07	204.03	-433.27	0	338	324	135	151	-1	0.15	0	0.13	0	-1	0.25	-1	0.47	-1
Mutation-50	A	G	0.12	Somatic	Caller D only	732.3	-721.63	175.47	-312.78	0	333	424	104	100	-1	0.14	0	0.12	0.02	-1	0.56	-1	0.54	0
Mutation-51	C	G	0.12	Somatic	All but Caller B	347.53	-685.88	284.12	-472.33	2	500	474	163	168	0	0.12	0	0.12	0	-1	0.47	1	0.7	-1
Mutation-52	G	A	0.11	Non-somatic	Caller A only	-9.71	-466.34	51.3	-198.5	120	300	170	75	59	0.07	0.08	0.01	0.11	0	0.38	0.04	0	0	-1
Mutation-53	C	T	0.11	Somatic	All but Caller B	781.29	-713.17	88.04	-418.26	1	314	260	80	154	0	0.17	0	0.11	0	-1	0.44	-1	0.11	-1
Mutation-54	G	T	0.1	Non-somatic	All but Caller B	85.8	-708.85	64.97	-749.21	23	610	365	385	281	0	0.09	0	0.1	0	-1	0.46	0	0.1	-1
Mutation-55	G	A	0.1	Non-somatic	Caller A only	-167.36	-695.16	126.36	-683.09	61	527	288	417	271	0.13	0.09	0	0.1	0	0.62	0.42	-1	0.39	-1
Mutation-56	G	T	0.09	Somatic	All but Caller B	208.73	-704.12	167.73	-679.92	0	265	322	186	245	-1	0.1	0	0.09	0	-1	0.81	-1	0.53	-1
Mutation-57	C	T	0.09	Non-somatic	Caller C only	-376.31	-701.13	-5.91	-225.62	0	224	276	65	72	-1	0.04	0	0.09	0	-1	0.75	-1	0.67	-1
Mutation-58	C	T	0.02	Non-somatic	Caller D only	-156	-105.16	-327.18	-333.87	34	60	29	147	107	0	0.02	0	0.02	0	-1	1	-1	0.67	-1
Mutation-59	T	A	0.01	Non-somatic	Caller D only	40.3	-704	18.45	-682.97	20	203	305	156	242	0.1	0	0	0.01	0	0	1	-1	1	-1
Mutation-60	C	T	0	Non-somatic	Caller D only	41.45	-728.17	33.92	-686.17	19	202	309	159	245	0.11	0	0	0	0	0	1	0	-1	-1
Mutation-61	G	C	0	Non-somatic	Caller C only	2415.73	-740.13	1092.64	-448.17	22	479	784	70	155	0	0.01	0	0	0	-1	0.8	-1	-1	-1
